# Supplementary material for: Non-Cardiac Amyloidosis Findings Are Not Increased in African American Carriers of TTR V142I with Heart Failure and/or Arrhythmia
Source: J Pers Med. 2024 Feb 29;14(3):271. doi: 10.3390/jpm14030271 (PMC10971554; doi:10.3390/jpm14030271)
Supplement: Supplementary file 1 [file jpm-14-00271-s001.zip]

Archive with 1 entries (1 files):
- jpm-2855825-supplementary.pdf
